# Supplementary material for: Linkage mapping identifies a non-synonymous mutation in FLOWERINGLOCUST (FT-B1) increasing spikelet number per spike
Source: Sci Rep. 2021 Jan 15;11:1585. doi: 10.1038/s41598-020-80473-0 (PMC7811022; doi:10.1038/s41598-020-80473-0)
Supplement: Supplementary file 2 — Supplementary Information 2. [file 41598_2020_80473_MOESM2_ESM.xlsx]

## Sheet: Supplementary Tables
Linkage mapping identifies a non-synonymous mutation in FLOWERING LOCUS T (FT-B1) increasing spikelet number per spike
Jonathan Brassac*, Quddoos H. Muqaddasi, Jörg Plieske, Martin W. Ganal, and Marion S. Röder
* Corresponding author: Jonathan Brassac (brassac@ipk-gatersleben.de)

## Sheet: Table S1
Table S1. Full list of quantitative trait loci (QTL) for total spikelet number (TSN), spike length (SL), heading date (HD), and flowering time (FT) across four years and their corresponding best linear unbiased estimates (BLUEs).
Marker corresponds to the most significant marker associated with the trait, LOD score is the logarithm of odds of the most significant marker, Genetic position marker (cM) genetic position in centimorgan of the marker, Genetic interval LOD-1.5 (cM) genetic interval support at LOD-1.5, Physical interval LOD-1.5 (bp) physical interval corresponding to the LOD-1.5 genetic interval, R2 (%) percentag…
Trait	Year	QTL	Marker	LOD score	Chromosome	Genetic position marker (cM)	Genetic interval LOD-1.5 (cM)	Physical interval LOD-1.5 (bp)	R2 (%)	Additive effect
TSN	2016	QTsn.ipk-2B	Excalibur_rep_c108662_132	4.2	2B	125.16	118.08-131.49	104,577,570-781,584,354	10.2	-0.5
	2016	QTsn.ipk-5A	wsnp_Ex_c15046_23216392	3.36	5A	56.02	43.2-61.79	19,272,154-304,461,084	8.2	0.47
	2016	QTsn.ipk-5A	Excalibur_c26671_57	4.51	5A	168.7	145.01-177.1	567,526,629-607,681,672	11	-0.56
	2016	QTsn.ipk-7B	Excalibur_c3423_1170	5.75	7B	13.31	0-13.31	1,254,629-21,669,048	14.8	0.59
	2017	QTsn.ipk-5A	BS00076190_51	3.6	5A	91.37	61.79-99.98	104,577,570-664,132,329	9.1	-0.38
	2017	QTsn.ipk-7B	Excalibur_c3423_1170	6.59	7B	13.31	13.31-25.36	6,372,235-21,669,053	18.4	0.54
	2018	QTsn.ipk-7A	RAC875_c26866_239	3.43	7A	48.56	34.57-54.46	36,859,606-63,112,844	8.6	0.31
	2018	QTsn.ipk-7B	RFL_Contig801_2124	7.59	7B	10.11	0-13.31	1,254,629-21,669,053	20.5	0.48
	2019	QTsn.ipk-2B	Kukri_c17_1246	5.28	2B	145.06	141.81-148.22	743,728,617-788,524,940	13.2	-0.49
	2019	QTsn.ipk-5A	Excalibur_c26671_57	5.61	5A	168.7	145.01-171.23	567,526,629-596,465,267	14.2	-0.54
	2019	QTsn.ipk-5B	wsnp_Ku_c3102_5811860	4.98	5B	101.21	88.84-101.21	520,885,065-545,403,468	12.4	0.51
	2019	QTsn.ipk-7B	Excalibur_c3423_1170	4.87	7B	13.31	13.31-33.46	6,372,235-37,854,850	13.1	0.48
	BLUEs	QTsn.ipk-1A	Ra_c2895_591	3.36	1A	15.65	5.19-23.32	369,089,046-492,126,538	7	-0.27
	BLUEs	QTsn.ipk-2B	Excalibur_c11392_1193	5.84	2B	122	111.32-123.9	104,577,570-788,524,940	12.8	-0.39
	BLUEs	QTsn.ipk-7B	Excalibur_c3423_1170	7.13	7B	13.31	13.31-25.36	6,372,235-21,669,053	17.2	0.44
SL	2016	QSl.ipk-4B	tplb0026o15_1634	3.2	4B	73.7	62.01-82.01	443,453,467-633,763,797	7.4	0.2
	2016	QSl.ipk-5A	RAC875_c15745_124	3.76	5A	0	0-4.45	1,226,268-6,622,331	10	0.32
	2016	QSl.ipk-5B	BS00084096_51	4.26	5B	116.95	113.75-129.91	571,231,166-594,913,782	11.7	-0.37
	2016	QSl.ipk-7B	RFL_Contig801_2124	4.2	7B	10.11	0-13.31	1,254,634-6,372,335	11.3	0.35
	2017	QSl.ipk-7B	Excalibur_c3423_1170	4.23	7B	13.31	0-13.31	1,254,634-6,372,335	15	0.47
	2018	QSl.ipk-4B	BS00030571_51	4.96	4B	74.59	65.87-78.81	520,238,709-621,330,610	11.6	0.29
	2018	QSl.ipk-4D	RAC875_rep_c105718_585	4.85	4D	0	0-13.66	25,989,062-113,155,441	12	0.29
	2018	QSl.ipk-5A	BS00094342_51	5.34	5A	112.27	106.39-118.65	485,841,402-565,540,601	12.7	0.3
	2018	QSl.ipk-7A	BS00011330_51	3.34	7A	54.46	54.46-74.61	63,112,739-85,609,549	16.3	0.36
	2019	QSl.ipk-5B	wsnp_Ku_c3102_5811860	3.74	5B	101.21	88.84-111.19	52,397,084-77,532,922	7.8	0.27
	2019	QSl.ipk-7A	BS00011330_51	6.02	7A	54.46	54.46-74.61	63,112,744-78,434,542	15.9	0.4
	2019	QSl.ipk-7B	RAC875_c53629_760	8.61	7B	46.1	37.92-50.71	63,856,796-141,072,370	23.8	0.45
	2019	QSl.ipk-7B	Tdurum_contig61884_836	4.85	7B	139.76	127.74-148.26	21,668,943-164,100,996	12.3	-0.33
	BLUEs	QSl.ipk-4B	BS00030571_51	3.2	4B	74.59	69.09-82.01	527,956,723-650,634,922	7.4	0.2
	BLUEs	QSl.ipk-7A	wsnp_Ex_c2017_3787478	4.19	7A	73.34	54.46-75.24	63,112,744-79,542,853	9.9	0.24
	BLUEs	QSl.ipk-7B	Excalibur_c8486_419	4.67	7B	10.11	0-13.31	1,254,629-37,854,850	11.1	0.25
HD	2016	QHd.ipk-4A	RAC875_rep_c117027_577	4.11	4A	149.36	115.64-149.36	304,460,979-457,521,486	5.1	0.55
	2016	QHd.ipk-5A	Excalibur_c26671_57	26.54	5A	168.7	145.01-169.33	567,526,624-591,319,202	56.7	-1.87
	2016	QHd.ipk-5B	Excalibur_c8675_1550	3.73	5B	76.7	75.44-88.84	490,619,606-520,885,165	4.9	0.56
	2017	QHd.ipk-4A	RAC875_rep_c117027_577	3.5	4A	149.36	115.64-149.36	485,841,402-536,814,366	10	0.86
	2017	QHd.ipk-5A	Excalibur_c26671_57	7.65	5A	168.7	145.01-171.23	567,526,624-591,319,202	23	-1.32
	2017	QHd.ipk-7B	Excalibur_c3423_1170	3.22	7B	13.31	13.31-25.36	6,372,235-21,669,048	9.7	0.87
	2018	QHd.ipk-5A	Excalibur_c8030_2139	31.3	5A	145.01	145.01-168.7	304,460,979-442,700,535	63.6	-4.48
	2018	QHd.ipk-5B	Tdurum_contig28353_1628	6.1	5B	129.12	126.06-138.28	567,526,624-591,319,202	6.4	1.53
	2019	QHd.ipk-5A	Excalibur_c26671_57	10.08	5A	168.7	145.01-171.23	19,272,148-457,521,486	27.2	-0.83
	BLUEs	QHd.ipk-4A	BS00022395_51	5.65	4A	115.64	115.64-149.36	304,460,979-445,191,700	6.6	0.68
	BLUEs	QHd.ipk-5A	Excalibur_c26671_57	30.18	5A	168.7	145.01-168.7	567,526,624-591,319,202	57.4	-2
	BLUEs	QHd.ipk-7B	GENE-4862_1014	3.64	7B	36	13.31-37.92	488,262,115-547,171,732	3.7	0.5
FT	2016	QFt.ipk-5A	Excalibur_c26671_57	22.09	5A	168.7	145.01-169.33	567,526,624-597,660,606	54.8	-2.55
	2016	QFt.ipk-7B	Kukri_rep_c71778_644	3.25	7B	0	0-13.31	1,254,634-6,372,335	5.2	0.73
	2017	QFt.ipk-5A	Excalibur_c8030_2139	10.22	5A	145.01	145.01-168.7	567,526,624-591,319,202	29.7	-1.37
	2017	QFt.ipk-7B	Excalibur_c3423_1170	3.65	7B	13.31	0-13.31	1,254,634-6,372,335	10.0619	0.820513
	2018	QFt.ipk-5A	Excalibur_c26671_57	31.6	5A	168.7	145.01-168.7	46,502,682-442,700,535	66.4	-4.15
	2018	QFt.ipk-5B	wsnp_RFL_Contig2809_2587619	7.16	5B	115.67	111.19-116.95	567,526,624-591,319,202	8	1.56
	2018	QFt.ipk-7B	GENE-4862_1014	5.99	7B	36	25.36-37.92	21,668,948-63,856,980	6.5	1.06
	2019	QFt.ipk-4A	BS00022395_51	4.72	4A	115.64	115.64-149.36	36,324,566-440,264,218	12.4	0.45
	2019	QFt.ipk-5A	Excalibur_c26671_57	12.91	5A	168.7	145.01-168.7	567,526,624-596,465,277	40.4	-0.8
	2019	QFt.ipk-7B	BobWhite_c20266_115	3.78	7B	37.92	25.36-37.92	21,668,948-63,856,980	8.4	0.37
	BLUEs	QFt.ipk-4A	BS00022395_51	6.23	4A	115.64	115.64-149.36	694,666,579-722,908,819	9.1	0.73
	BLUEs	QFt.ipk-5A	Excalibur_c8030_2139	25.81	5A	145.01	145.01-168.7	46,502,682-442,700,535	43.2	-1.67
	BLUEs	QFt.ipk-7B	Excalibur_c8486_419	5.03	7B	8.18	0-13.31	570,927,412-587,344,688	5.2	0.55

## Sheet: Table S2
Table S2. List of genes present in the most significant genetic interval of 7B QTL for the best linear unbiased estimates (BLUEs) of total spikelet number per spike in a DH-population of spring wheat
Gene-ID corresponds to the gene identifiers in the wheat genome reference sequence IWGSC v1.1; position indicates the minimum and maximum positions in base pairs of the corresponding genes on chromosome 7B. The gene highlighted in yellow is the candidate gene for total spikelet number per spike in wheat.
Gene-ID	Position (bp)	Length (bp)	Functional annotation
TraesCS7B02G010300	6369488-6372764	3277	Post-GPI attachment to proteins factor 3
TraesCS7B02G010400	6395504-6391299	4206	Transferase family protein
TraesCS7B02G010500	6747372-6753247	5876	P-loop containing nucleoside triphosphate hydrolases superfamily protein
TraesCS7B02G010600	6797030-6797287	258	CLAVATA3/ESR (CLE)-related protein 1
TraesCS7B02G010700	6835269-6834338	932	GDSL esterase/lipase
TraesCS7B02G010800	6921266-6921009	258	CLAVATA3/ESR (CLE)-related protein 2
TraesCS7B02G010900	6943524-6944159	636	Divalent ion symporter
TraesCS7B02G011000	6952144-6977940	25797	Crossover junction endonuclease mus81
TraesCS7B02G011100	7030959-7031855	897	Acidic endochitinase
TraesCS7B02G011200	7038444-7037206	1239	Short-chain dehydrogenase/reductase
TraesCS7B02G011300	7311548-7306366	5183	Acidic endochitinase
TraesCS7B02G011400	7350128-7351018	891	Acidic endochitinase
TraesCS7B02G011500	7358238-7356839	1400	GDSL esterase/lipase
TraesCS7B02G011600	7365403-7367618	2216	GDSL esterase/lipase
TraesCS7B02G011700	7441198-7441509	312	Transcription elongation factor 1
TraesCS7B02G011800	7541517-7542896	1380	F-box protein family-like
TraesCS7B02G011900	7560782-7558482	2301	actin cross-linking protein (DUF569)
TraesCS7B02G012000	7717698-7715544	2155	Actin cross-linking protein, putative (DUF569)
TraesCS7B02G012100	7727905-7728237	333	Transcription elongation factor 1-like protein
TraesCS7B02G012200	7732372-7730389	1984	Actin cross-linking protein, putative (DUF569)
TraesCS7B02G012300	8364004-8367295	3292	F-box family protein
TraesCS7B02G012400	8526697-8519789	6909	Sulfotransferase
TraesCS7B02G012500	8859289-8863598	4310	Nuclear nucleic acid-binding protein C1D
TraesCS7B02G012600	8868430-8865538	2893	WRKY family transcription factor
TraesCS7B02G012700	8889623-8880922	8702	Long-Chain Acyl-CoA Synthetase
TraesCS7B02G012800	8917597-8917144	454	Non-specific lipid-transfer protein
TraesCS7B02G012884	8929029-8928556	474	Non-specific lipid-transfer protein
TraesCS7B02G012900	8933817-8932376	1442	hydroxysteroid dehydrogenase 3
TraesCS7B02G013000	8994132-8993313	820	Succinate dehydrogenase assembly factor 4, mitochondrial
TraesCS7B02G013001	8988937-8988470	468	Non-specific lipid-transfer protein
TraesCS7B02G013100	9702354-9704354	2001	Flowering locus T
TraesCS7B02G013200	9750728-9753050	2323	GDSL esterase/lipase
TraesCS7B02G013300	9760088-9754094	5995	Hexosyltransferase
TraesCS7B02G013400	9811371-9813688	2318	Actin cross-linking protein, putative (DUF569)
TraesCS7B02G013500	10101970-10103900	1931	actin cross-linking protein, putative (DUF569)
TraesCS7B02G013600	10161061-10156648	4414	NBS-LRR disease resistance protein-like
TraesCS7B02G013700	10174930-10174613	318	Transcription elongation factor 1-like protein
TraesCS7B02G013800	10208404-10210729	2326	actin cross-linking protein, putative (DUF569)
TraesCS7B02G013900	10241524-10241189	336	Transcription elongation factor 1-like protein
TraesCS7B02G014000	10558933-10561029	2097	Actin cross-linking protein, putative (DUF569)
TraesCS7B02G014100	10581949-10584294	2346	Actin cross-linking protein, putative (DUF569)
TraesCS7B02G014200	10639319-10641409	2091	Actin cross-linking protein, putative (DUF569)
TraesCS7B02G014300	10892132-10895433	3302	actin cross-linking protein (DUF569)
TraesCS7B02G014400	10946591-10947682	1092	Actin cross-linking protein, putative (DUF569)
TraesCS7B02G014500	11529794-11531442	1649	Basic helix loop helix (BHLH) family transcription factor
TraesCS7B02G014600	11744804-11745353	550	GRF zinc finger family protein
TraesCS7B02G014700	11960056-11956967	3090	rRNA-processing protein FCF1-like protein
TraesCS7B02G014800	11960171-11962965	2795	Lactoylglutathione lyase/glyoxalase I family protein
TraesCS7B02G014900	12179279-12180662	1384	Plant/F17O14-7 protein
TraesCS7B02G015000	12195282-12193225	2058	F-box family protein
TraesCS7B02G015100	12208359-12204519	3841	Subtilisin-like protease
TraesCS7B02G015200	12366655-12363280	3376	Subtilisin-like protease
TraesCS7B02G015300	12383882-12380316	3567	Subtilisin-like protease
TraesCS7B02G015400	12540105-12531909	8197	ABC transporter, putative
TraesCS7B02G015500	12719267-12717837	1431	F-box family protein
TraesCS7B02G015600	12952614-12953495	882	3-dehydroquinate dehydratase
TraesCS7B02G015700	12966292-12967674	1383	Acyl-CoA thioesterase, putative
TraesCS7B02G015800	13053141-13052693	449	Protein kinase superfamily protein
TraesCS7B02G015900	13307009-13308683	1675	Cytochrome P450
TraesCS7B02G016000	13329655-13328909	747	Histone H3
TraesCS7B02G016100	13808771-13801020	7752	ABC transporter C family protein
TraesCS7B02G016200	13810555-13809257	1299	ABC transporter, putative
TraesCS7B02G016300	13871639-13858551	13089	ABC transporter, putative
TraesCS7B02G016400	13881331-13872885	8447	ABC transporter, putative
TraesCS7B02G016500	14072046-14063107	8940	ABC transporter, putative
TraesCS7B02G016600	14175573-14174860	714	Disease resistance protein (NBS-LRR class) family
TraesCS7B02G016700	14696998-14697672	675	Histone H3
TraesCS7B02G016800	14726749-14728414	1666	UDP-glycosyltransferase
TraesCS7B02G016900	14788571-14787945	627	Histone H3
TraesCS7B02G017000	14866569-14865746	824	Histone H3
TraesCS7B02G017100	14875855-14873088	2768	Haloacid dehalogenase-like hydrolase
TraesCS7B02G017200	14900070-14900955	886	Phosphatidic acid phosphatase (PAP2) family protein
TraesCS7B02G017300	14909748-14910511	764	Dirigent protein
TraesCS7B02G017400	14980715-14981524	810	Histone H3
TraesCS7B02G017500	14996011-15001555	5545	ABC transporter C family protein
TraesCS7B02G017600	15018129-15018775	647	Histone H3
TraesCS7B02G017700	15020744-15019567	1178	GDSL esterase/lipase
TraesCS7B02G017900	15072308-15070836	1473	GDSL esterase/lipase
TraesCS7B02G018000	15227062-15234063	7002	Disease resistance protein RPM1
TraesCS7B02G018100	15298372-15298782	411	Histone H3
TraesCS7B02G018200	15301354-15299479	1876	GDSL esterase/lipase
TraesCS7B02G018300	15308804-15301668	7137	Proline-rich cell wall protein-like protein
TraesCS7B02G018400	15505816-15506906	1091	Ethylene-responsive transcription factor, putative
TraesCS7B02G018500	15589141-15587312	1830	transmembrane protein, putative (DUF247)
TraesCS7B02G018600	15602503-15592400	10104	Starch synthase, chloroplastic/amyloplastic
TraesCS7B02G018700	15714633-15713548	1086	Ethylene-responsive transcription factor, putative
TraesCS7B02G018800	15828711-15826762	1950	Pectinesterase
TraesCS7B02G018900	15935336-15937706	2371	actin cross-linking protein, putative (DUF569)
TraesCS7B02G019000	16136069-16136479	411	Histone H3
TraesCS7B02G019100	16158150-16154273	3878	Cytochrome P450
TraesCS7B02G019200	16514970-16516630	1661	MYB-related transcription factor
TraesCS7B02G019300	16524334-16526771	2438	disease resistance protein (TIR-NBS class)
TraesCS7B02G019400	16707414-16709180	1767	MYB-related transcription factor
TraesCS7B02G019500	16732365-16734410	2046	actin cross-linking protein, putative (DUF569)
TraesCS7B02G019600	16833162-16835197	2036	Thiosulfate sulfurtransferase GlpE
TraesCS7B02G019700	16951030-16952184	1155	actin cross-linking protein, putative (DUF569)
TraesCS7B02G019800	17349390-17348436	955	Late embryogenesis abundant (LEA) hydroxyproline-rich glycoprotein family, putative
TraesCS7B02G019900	17507731-17508243	513	Actin cross-linking protein, putative (DUF569)
TraesCS7B02G020000	17614922-17611998	2925	2-oxoglutarate (2OG) and Fe(II)-dependent oxygenase superfamily protein
TraesCS7B02G020100	17648831-17657232	8402	TOM1-like protein 2
TraesCS7B02G020200	17662362-17666854	4493	Protein NRT1/ PTR FAMILY 2.1
TraesCS7B02G020300	17847664-17842048	5617	NRT1/PTR family protein 2.2
TraesCS7B02G020500	18103443-18097198	6246	NRT1/PTR family protein 2.2
TraesCS7B02G020600	18203379-18199334	4046	Ribosomal L11 methyltransferase
TraesCS7B02G020700	18206139-18208440	2302	MYB transcription factor-like
TraesCS7B02G020800	18218252-18207990	10263	MADS box transcription factor
TraesCS7B02G020900	18506211-18505319	893	MADS-box transcription factor
TraesCS7B02G021000	19117679-19112106	5574	MADS box transcription factor
TraesCS7B02G021100	19141196-19140996	201	AGAMOUS MADS box factor transcription factor
TraesCS7B02G021200	19276711-19271829	4883	U-box domain-containing family protein
TraesCS7B02G021300	19539355-19535687	3669	Sulfite exporter TauE/SafE family protein
TraesCS7B02G021400	19684350-19680385	3966	Sulfite exporter TauE/SafE family protein
TraesCS7B02G021500	19887976-19891344	3369	Serine carboxypeptidase family protein, expressed
TraesCS7B02G021700	20035534-20034508	1027	Leucine-rich repeat protein kinase-like
TraesCS7B02G021800	20384292-20384911	620	CAP-Gly domain-containing linker protein 4
TraesCS7B02G021900	20721816-20720112	1705	F-box family protein
TraesCS7B02G022000	20834658-20838443	3786	Peroxyureidoacrylate/ureidoacrylate amidohydrolase RutB
TraesCS7B02G022100	21191995-21182473	9523	Serine protease HTRA1
TraesCS7B02G022200	21279724-21278405	1320	Eukaryotic translation initiation factor 3 subunit L
TraesCS7B02G022300	21652584-21658104	5521	Alpha/beta-Hydrolases superfamily protein
TraesCS7B02G022400	21666724-21669228	2505	Late embryogenesis abundant protein

## Sheet: Table S3
Table S3. List of genes present in the most significant genetic interval of 7B QTL and harboring non-synonymous mutations between both parents.
Gene-ID corresponds to the gene identifiers in the wheat genome reference sequence IWGSC v1.1; NS indicates the number of non-synonymous mutations; Homologs corresponds to the number of homologous sequences used by PROVEAN to evaluate the effect of the mutation; PROVEAN indicates for each substitution, the amino acid exchange, its position and its potential effect on the protein with neutral muta…
Gene ID	NS	Homologs	PROVEAN
TraesCS7B02G010300	1	118	I291V
TraesCS7B02G010400	2	116	G59A	D91N
TraesCS7B02G010500	1	93	A501S
TraesCS7B02G011000	7	41	G103E	A195V	Y345C	M421I	A436V	L448V	E490K
TraesCS7B02G011300	1	175	A60T
TraesCS7B02G011400	2	181	R4K	T106A
TraesCS7B02G012600	1	67	A302T
TraesCS7B02G012700	2	101	D203G	I506V
TraesCS7B02G012800	1	142	C60F
TraesCS7B02G013100	1	377	D7H
TraesCS7B02G014400	1	36	M39T
TraesCS7B02G014500	1	67	R130G
TraesCS7B02G014900	3	56	S39A	N160K	T240P
TraesCS7B02G015600	3	1	V10A	H171R	E172Q
TraesCS7B02G015700	1	62	S42G
TraesCS7B02G015900	3	95	E185G	T186A	C491R
TraesCS7B02G016100	2	70	G3R	L182M
TraesCS7B02G016200	2	86	L253F	A311P
TraesCS7B02G016300	4	87	H539Q	V834A	A944V	Y1165C
TraesCS7B02G016400	7	83	I120F	V471I	V489M	L744F	H843Q	V847I	Q1199R
TraesCS7B02G017500*	1	79	R533G
TraesCS7B02G019000	1	2282	S91Y
TraesCS7B02G021300	1	89	Y377F
TraesCS7B02G021400	4	92	E26G	Q211E	V432I	D473E
TraesCS7B02G021500	2	70	V262A	V312I
TraesCS7B02G021700	1	6	R170K
* not fully covered

## Sheet: Table S4
Table S4. Full list of quantitative trait loci (QTL) for total spikelet number (TSN) on chromosome 7B across four years and their corresponding best linear unbiased estimates (BLUEs) including the KASP marker TraesCS7B01G013100-SNP1.
Marker corresponds to the most significant marker associated with the trait, LOD score is the logarithm of odds of the most significant marker, Genetic position marker (cM) genetic position in centimorgan of the marker, Genetic interval LOD-1.5 (cM) genetic interval support at LOD-1.5, Physical interval LOD-1.5 (bp) physical interval corresponding to the LOD-1.5 genetic interval, R2 (%) percentag…
Trait	Year	QTL	Marker	LOD score	Chromosome	Genetic position marker (cM)	Genetic interval LOD-1.5 (cM)	Physical interval LOD-1.5 (bp)	R2 (%)	Additive effect
TSN	2016	QTsn.ipk-7B	TraesCS7B01G013100-SNP1	6.18056	7B	54.46	37.59–74.46	6,372,235–21,669,048	15.7	0.61
	2017	QTsn.ipk-7B	CAP12_c1816_325	6.57	7B	75.64	54.46–85.73	9,702,354–34,294,153	17.8	0.53
	2018	QTsn.ipk-7B	TraesCS7B01G013100-SNP1	8.65	7B	54.46	39.59–66.46	6,372,235–21,669,048	22.9	0.51
	2019	QTsn.ipk-7B	TraesCS7B01G013100-SNP1	4.9	7B	70.46	54.46–85.73	9,702,354–34,294,153	13.5	0.48
	BLUEs	QTsn.ipk-7B	TraesCS7B01G013100-SNP1	7.56	7B	60.46	39.59–74.46	6,372,235–21,669,048	18.4	0.46

## Sheet: Table S5
Table S5a. Two-way ANOVA for the effects of FT-B1 and VRN-A1 and their interaction (FT-B1:VRN-A1) on the best linear unbiased estimates (BLUEs) of total spikelet number (TSN). Homogeneity of variances (Levene test, p = 0.493) and normality of the residuals (Shapiro-Wilk test, p = 0.476) were confirmed.
Effect	DFn	DFd	F-value	P	ges
VRN-A1	1	78	3.666	0.059	0.05
FT-B1	1	78	35.705	6.47e-08	0.31
VRN-A1:FT-B1	1	78	0.35	0.556	0
DFn Degrees of Freedom in the numerator, DFd Degrees of Freedom in the denominator, ges Generalized Eta-Squared measure of effect size.
Table S5b. Two-way ANOVA for the effects of FT-B1 and VRN-A1 and their interaction (FT-B1:VRN-A1) on the best linear unbiased estimates (BLUEs) of spike length (SL). Homogeneity of variances (Levene test, p = 0.114) and normality of the residuals (Shapiro-Wilk test, p = 0.821) were confirmed.
Effect	DFn	DFd	F-value	P	ges
VRN-A1	1	78	7.084	0.009	0.08
FT-B1	1	78	6.893	0.01	0.08
VRN-A1:FT-B1	1	78	0.351	0.555	0
DFn Degrees of Freedom in the numerator, DFd Degrees of Freedom in the denominator, ges Generalized Eta-Squared measure of effect size.
Table S5c. Two-way ANOVA for the effects of FT-B1 and VRN-A1 and their interaction (FT-B1:VRN-A1) on the best linear unbiased estimates (BLUEs) of heading date (HD). Homogeneity of variances (Levene test, p = 0.119) and normality of the residuals (Shapiro-Wilk test, p = 0.681) were confirmed.
Effect	DFn	DFd	F-value	P	ges
VRN-A1	1	78	175.4	1.19e-21	0.69
FT-B1	1	78	19.201	3.63e-05	0.2
VRN-A1:FT-B1	1	78	0.779	0.38	0.01
DFn Degrees of Freedom in the numerator, DFd Degrees of Freedom in the denominator, ges Generalized Eta-Squared measure of effect size.
Table S5d. Two-way ANOVA for the effects of FT-B1 and VRN-A1 and their interaction (FT-B1:VRN-A1) on the best linear unbiased estimates (BLUEs) of flowering time (FT). Homogeneity of variances (Levene test, p = 0.300) and normality of the residuals (Shapiro-Wilk test, p = 0.110) were confirmed.
Effect	DFn	DFd	F-value	P	ges
VRN-A1	1	78	188.99	1.53e-22	0.71
FT-B1	1	78	27.801	1.17e-06	0.26
VRN-A1:FT-B1	1	78	1.147	0.287	0.01
DFn Degrees of Freedom in the numerator, DFd Degrees of Freedom in the denominator, ges Generalized Eta-Squared measure of effect size.

## Sheet: Table S6
Table S6. The genic region of FT-B1 used for KASP marker development and the corresponding primer sequences.
Assays ID	FAM Allele	HEX Allele	KASP marker sequence	Primer sequence allele X	Primer sequence allele Y	Primer sequence common
FT-B1	G	C	ACTCATCATCACCACTTCCTCAATTCACAGCTTACTCCTGCTCCAGAGAACTTCTGCTTGCTGCCTCGTACCCTAGCTAGCAAGGCAAGCTAGCCGGTCGATCTATACTAGGAAGGAAGGGCTAATGGCCGGTAGGGATAGG[G/C]ACCCGCTGGTGGTTGGCAGGGTTGTGGGGGACGTGCTGGACCCCTTCGTCCGGACCACCAACCTCAGGGTGACCTTCGGGAACAGGACCGTGTCCAACGGCTGCGAGCTCAAGCCGTCCATGGTCGCCCAGCAGCCCAGGGTTGAGGTGGGCGGCAA	GCCAACCACCAGCGGGTC	GCCAACCACCAGCGGGTG	GGGCTAATGGCCGGTAGGGATA
